# Supplementary material for: A probabilistic method for leveraging functional annotations to enhance estimation of the temporal order of pathway mutations during carcinogenesis
Source: BMC Bioinformatics. 2019 Dec 2;20:620. doi: 10.1186/s12859-019-3218-2 (PMC6889196; doi:10.1186/s12859-019-3218-2)
Supplement: Supplementary file 2 — Additional file 2 Table S1 provides a list of “core” pathway genes in each of the 9 key cancer pathways considered in the paper. [file 12859_2019_3218_MOESM2_ESM.csv]

Supplementary Table S1
Pathway	Accession Number	Number of "Core" Pathway Genes	Gene Symbols of "Core" Pathway Genes
Cell cycle	hsa04110	89	CCND1,CCND2,CCND3,CDK4,CDK6,RB1,RBL1,RBL2,ABL1,HDAC1,HDAC2,E2F1,E2F2,E2F3,E2F4,E2F5,TFDP1,TFDP2,GSK3B,CDKN2A,CDKN2B,CDKN2C,CDKN2D,CDKN1B,CDKN1C,CDKN1A,CCNE1,CCNE2,CDK2,CUL1,RBX1,SKP2,CCNA2,CCNA1,CDC6,CDC45L,CDC7,CCNB1,CCNB2,CCNB3,CDC25B,CDC25C,YWHAZ,YWHAB,YWHAQ,YWHAE,YWHAH,YWHAG,PLK1,WEE1,WEE2,PKMYT1,CCNH,CDK7,ANAPC1,ANAPC2,CDC27,ANAPC4,ANAPC5,CDC16,ANAPC7,CDC23,ANAPC10,ANAPC11,CDC26,ANAPC13,FZR1…
MAPK signaling pathway	hsa04010	174	PRKACA,PRKACB,PRKACG,PRKCA,PRKCB1,PRKCG,GNA12,GNG12,PPP3CA,PPP3CB,PPP3CC,PPP3R1,PPP3R2,RASGRF1,RASGRF2,RASGRP1,RASGRP2,RASGRP3,RASGRP4,RAPGEF2,NF1,RASA1,RASA2,RAP1A,RAP1B,GRB2,SOS1,SOS2,HRAS,KRAS,NRAS,RRAS,RRAS2,MRAS,ARAF,BRAF,RAF1,MAP2K1,MAP2K2,MAPK1,MAPK3,MKNK1,MKNK2,RPS6KA3,RPS6KA1,RPS6KA2,RPS6KA6,ATF4,ELK1,ELK4,MYC,SRF,FOS,MAPT,STMN1,PLA2G4E,PLA2G4A,PLA2G4B,PLA2G4C,PLA2G4D,PLA2G4F,RAC1,RAC2,R…
p53 signaling pathway	hsa04115	8	CHEK2,ATR,CHEK1,FLJ11752,CDKN2A,MDM2,MDM4,TP53
Wnt signaling pathway	hsa04310	118	PORCN,WNT1,WNT2,WNT2B,WNT3,WNT3A,WNT4,WNT5A,WNT5B,WNT6,WNT7A,WNT7B,WNT8A,WNT8B,WNT9A,WNT9B,WNT10B,WNT10A,WNT11,WNT16,CER1,WIF1,SERPINF1,SOST,DKK1,DKK2,DKK4,SFRP1,SFRP2,SFRP4,SFRP5,R-spondin,MGC35555,THSD2,RSPO4,LGR4,LGR5,LGR6,FLJ20315,ZNRF3,FZD1,FZD7,FZD2,FZD3,FZD4,FZD5,FZD8,FZD6,FZD10,FZD9,LRP5,LRP6,BAMBI,CSNK1E,DVL3,DVL2,DVL1,FRAT1,FRAT2,CSNK2A2,CSNK2B,NKD1,NKD2,CXXC4,SENP2,GSK3B,CTNNB1,AXIN1,A…
Apoptosis	hsa04210	88	TNFSF10,TNFRSF10A,TNFRSF10B,FASLG,FAS,FADD,TNF,TNFRSF1A,TRADD,CFLAR,CASP8,CASP10,CASP6,CASP3,CASP7,BID,BAX,DIABLO,SEPT4,CYCS,APAF1,CASP9,PRF1,GZMB,H2-ALPHA,TUBAL3,MCL1,ACTB,ACTG1,SPTA1,SPTAN1,LMNA,LMNB1,LMNB2,PARP2,PARP1,PARP3,PARP4,DFFA,DFFB,ENDOG,ERN1,TRAF2,ITPR1,ITPR2,ITPR3,CAPN1,CAPN2,EIF2AK3,EIF2S1,ATF4,DDIT3,CTSB,CTSC,CTSD,CTSF,CTSH,CTSK,CTSO,CTSS,CTSL2,CTSW,CTSZ,BIRC2,BIRC3,BIRC5,BCL2L11,B…
TGF-beta signaling pathway	hsa04350	81	CHRD,NOG,NBL1,GREM1,GREM2,THBS1,DCN,FMOD,LEFTY1,LEFTY2,FST,BMP2,BMP4,BMP6,INHBB,BMP5,BMP7,BMP8B,BMP8A,GDF5,GDF6,GDF7,AMH,FLJ13710,FBN1,LTBP1,TGFB1,TGFB2,TGFB3,INHBA,INHBC,INHBE,NODAL,NEO1,HFE2,BMPR1A,BMPR1B,ACVR1,BMPR2,ACVR2A,RGMA,RGMB,AMHR2,TGFBR1,TGFBR2,ACVR1B,ACVR2B,ACVR1C,BAMBI,SMAD1,SMAD5,SMAD9,SMAD2,SMAD3,SMAD4,SMAD6,SMAD7,SMURF1,SMURF2,ZFYVE9,ZFYVE16,RBL1,E2F4,E2F5,TFDP1,CREBBP,SP1,TGIF,TG…
VEGF signaling pathway	hsa04370	22	KDR,SH2D2A,PLCG1,PLCG2,PTK2,SHC2,PXN,CDC42,MAPK11,MAPK12,MAPK13,MAPK14,MAPKAPK2,MAPKAPK3,HSPB1,SRC,PIK3CA,PIK3CD,PIK3CB,PIK3R1,PIK3R2,PIK3R3
Adherens junction	hsa04520	51	PVRL1,PVRL2,PVRL3,PVRL4,PARD3,SRC,FARP2,CDC42,RAC1,RAC2,RAC3,WASL,WAS,IQGAP1,BAIAP2,WASF1,WASF2,WASF3,MLLT4,LMO7,SSX2IP,SORBS1,ACTN1,ACTN4,VCL,TJP1,CDH1,CTNND1,CTNNB1,CTNNA3,CTNNA1,CTNNA2,ACTB,ACTG1,RHOA,ACP1,PTPRM,PTPRB,PTPRF,PTPN1,PTPN6,PTPRJ,CSNK2A2,CSNK2B,TCF7,TCF7L1,TCF7L2,LEF1,FER,FYN,YES1
PI3K-Akt signaling pathway	hsa04151	71	GRB2,SOS1,SOS2,HRAS,KRAS,NRAS,IRS1,RAC1,SYK,PIK3AP1,JAK1,JAK2,JAK3,PTK2,PIK3CA,PIK3CD,PIK3CB,PIK3R1,PIK3R2,PIK3R3,GNB1,GNB2,GNB3,GNB4,GNB5,GNG2,GNG3,GNG4,GNG5,GNG7,GNG8,GNG10,GNG11,GNG12,GNG13,GNGT1,GNGT2,PIK3CG,PIK3R5,C17orf38,PDPK1,AKT1,AKT2,AKT3,PTEN,CTMP,PPP2CA,PPP2CB,PPP2R1B,PPP2R1A,PPP2R2A,PPP2R2B,PPP2R2C,PPP2R2D,C14orf10,PPP2R3A,PPP2R5B,PPP2R5C,PPP2R5D,PPP2R5E,PPP2R5A,HSPCA,HSPCB,TRA1,CDC3…
